# Supplementary material for: Concentrated Colloidal Dispersion of Nickelladithiolene Coordination Nanosheet Realized by an Alkylated Modulator
Source: Nanomaterials (Basel). 2026 Jan 30;16(3):191. doi: 10.3390/nano16030191 (PMC12899148; doi:10.3390/nano16030191)
Supplement: Supplementary file 1 [file nanomaterials-16-00191-s001.zip]

Archive with 1 entries (1 files):
- nanomaterials-4093453-supplementary.pdf
